# Supplementary material for: Oxidation Resistance 1 Modulates Glycolytic Pathways in the Cerebellum via an Interaction with Glucose-6-Phosphate Isomerase
Source: Mol Neurobiol. 2018 Jun 15;56(3):1558–77. doi: 10.1007/s12035-018-1174-x (PMC6368252; doi:10.1007/s12035-018-1174-x)
Supplement: Supplementary file 1 — List of metabolites identified as different in the cerebella of Oxr1d/d as compared to Oxr1−/− mice. Fold change, % coefficient of variation (%CV), and p values were generated automatically in Progenesis QI and verified manually using a normalised abundance output and exported in Excel. (XLSX 28 kb) [file 12035_2018_1174_MOESM1_ESM.xlsx]

## Sheet: Sheet1
Supplementary Table 1
Compound Name	m/z	Anova (p)	q Value	Max Fold Change	Highest Mean	Maximum Abundance	CV%	HMDB code	Adducts identified	Formula	Mass Error (ppm)	Isotope Similarity (%)
2,3-Diphosphoglyceric acid	264.952	0.00993194	0.0615	2.05251	Wilde Type (Oxr1+/+)	7058.78	14.97	HMDB01294	M-H	C3H8O10P2	-0.2022	99.305
2,5-Dihydroxybenzoic acid	153.019	0.0631379	0.176688	1.24266	Mutants (Oxr1d/d)	477.056	11.88	HMDB0000152	M-H	C7H6O4	-1.879	92.5494
2'-Deoxyguanosine 5'-monophosphate	346.057	0.587844	0.490855	1.05541	Wilde Type (Oxr1+/+)	156677	5.69	HMDB0001044	M-H	C10H14N5O7P	2.96051	96.5847
2-Hydroxyglutarate	147.03	0.292218	0.338394	1.0898	Wilde Type (Oxr1+/+)	34268.4	9.62	HMDB0059655	M-H2O-H, M-H	C5H8O5	-1.25063	99.203
2-Ketobutyric acid	147.03	0.162885	0.260986	1.35589	Mutants (Oxr1d/d)	123.889	21.22	HMDB00005	M+FA-H	C4H6O3	-2.13653	91.6361
2-Oxoglutarate	145.014	0.145365	0.252154	1.21633	Mutants (Oxr1d/d)	105010	15.85	HMDB0000208	M-H	C5H6O5	-2.01006	96
2 & 3-Phosphoglycerate (combined)	184.985	0.00218576	0.0248234	1.2828	Mutants (Oxr1d/d)	44464.3	7.53	HMDB0000362 / HMDB0000807	M-H2O-H, M-H	C3H7O7P	-2.18242	99.1448
3'-AMP	346.057	0.0738678	0.193061	1.1075	Mutants (Oxr1d/d)	1.26017e+06	7.27	HMDB0003540	M-H	C10H14N5O7P	2.75868	95.6608
3-Hydroxymethylglutaric acid	161.045	0.000530665	0.0106663	1.41269	Mutants (Oxr1d/d)	7087.15	7.96	HMDB00355	M-H	C6H10O5	-1.9456	98.4766
4-Hydroxy-2-oxoglutarate	161.009	0.435533	0.414012	1.09453	Wilde Type (Oxr1+/+)	918.606	14.07	HMDB60466	M-H	C5H6O6	-2.07254	94.4837
4-Hydroxybutyric acid (TBC)	103.04	0.278554	0.330737	1.1201	Mutants (Oxr1d/d)	1682.78	11.81	HMDB00710	M-H	C4H8O3	-2.04216	97.297
6-phosphogluconic acid	137.005	0.00151787	0.0213064	2.66834	Mutants (Oxr1d/d)	6238.61	29.48	HMDB0001316	M-2H	C6H13O10P	-1.9614	99.0161
Acetylphosphate	138.98	0.517155	0.457335	1.03138	Mutants (Oxr1d/d)	294.619	7.12	HMDB01494	M-H	C2H5O5P	-1.47601	98.6826
Adenosine diphosphate	426.025	0.479495	0.437506	1.07459	Wilde Type (Oxr1+/+)	518265	6.42	HMDB01341	M-2H, M-H	C10H15N5O10P2	-1.22346	97.4085
Adenosine triphospahte	505.988	0.522038	0.459383	1.1072	Mutants (Oxr1d/d)	132078	22.36	HMDB0000538	M-2H, M-H	C10H16N5O13P3	-0.703229	97.8563
Adenylsuccinate	230.529	0.327208	0.359583	1.14349	Wilde Type (Oxr1+/+)	294356	18.2	HMDB01332	M-2H, M-H	C14H18N5O11P	-1.37678	97.7657
alpha-amino isobutyrate	162.04	0.78518	0.57323	1.06743	Wilde Type (Oxr1+/+)	105.834	12.54	HMDB0006454	M+FA-H	C4H7NO3	-3.49173	94.6986
Aspartic acid	132.03	0.0140884	0.0760292	1.22548	Wilde Type (Oxr1+/+)	279313	8.79	HMDB00191	M-H2O-H, M-H	C4H7NO4	-1.64602	94.7622
Beta-Citryl-L-glutamic acid	320.063	0.00849712	0.0553933	1.60934	Mutants (Oxr1d/d)	165169	16.59	HMDB13220	M-2H, M-H	C11H15NO10	-2.12199	98.3011
beta-hydroxy-isobutyric acid	149.045	0.0180135	0.0875689	1.32321	Mutants (Oxr1d/d)	1675.14	13.9	HMDB0126088	M+FA-H	C4H8O3	-3.16353	98.3256
cis Aconitate	173.009	0.064751	0.178339	1.10455	Mutants (Oxr1d/d)	3559.3	6.16	HMDB0000072	M-H	C6H6O6	-2.43169	97.7593
Citidine monophosphate	322.045	0.0209016	0.0964209	1.51744	Mutants (Oxr1d/d)	2053.44	22.09	HMDB0000095	M-H	C9H14N3O8P	2.2936	94.7467
citrate	191.019	0.0106855	0.0642066	1.36954	Mutants (Oxr1d/d)	539517	15.17	HMDB0000094	M-H2O-H, M-H	C6H8O7	-2.09682	99.4864
Coenzyme A	382.552	0.00475543	0.0396267	1.24239	Mutants (Oxr1d/d)	42460.6	6.43	HMDB0001423	M-2H, M-H	C21H36N7O16P3S	4.88044	93.297
Cyclic AMP	328.046	0.717325	0.544081	1.04276	Wilde Type (Oxr1+/+)	1441.87	5.41	HMDB0000058	M-H	C10H12N5O6P	3.01788	94.2975
Cysteic acid	167.997	0.606217	0.497459	1.09552	Wilde Type (Oxr1+/+)	69.7458	24.09	HMDB02757	M-H	C3H7NO5S	-2.24211	90.4647
Cytidine 5'-Monophosphate	322.045	0.000263957	0.006553	1.66187	Mutants (Oxr1d/d)	41828.1	12.86	HMDB0000095	M-H	C9H14N3O8P	2.30715	96.7974
Cytidine monophosphate N-acetylneuraminic acid	613.139	7.9721e-05	0.0030591	1.84423	Mutants (Oxr1d/d)	42901.4	10.99	HMDB01176	M-2H, M-H	C20H31N4O16P	1.60551	96.4345
Cytidine triphosphate	481.979	0.539239	0.467855	1.17498	Wilde Type (Oxr1+/+)	881.721	25.28	HMDB0000082	M-2H, M-H	C9H16N3O14P3	-0.525458	96.1575
Deoxyuridine	227.067	0.544088	0.47029	1.06079	Mutants (Oxr1d/d)	255.361	11.99	HMDB0000012	M-H	C9H12N2O5	-0.938904	58.37
Dihydroxyacetone	71.0137	0.117768	0.234616	1.18163	Mutants (Oxr1d/d)	3376.23	9.72	HMDB01882	M-H2O-H	C3H6O3	-2.06942	98.6233
dTDP-D-glucose	563.068	0.0113841	0.0658247	1.23188	Mutants (Oxr1d/d)	18673.3	6.49	HMDB01328	M-H	C16H26N2O16P2	-1.26458	96.1889
Erythrose 4-phosphate	180.991	0.0130188	0.0731069	1.26862	Mutants (Oxr1d/d)	640.196	9.13	HMDB01321	M-H2O-H	C4H9O7P	-0.58115	97.7925
Formyl methionine	176.038	0.00172354	0.0222705	1.42993	Mutants (Oxr1d/d)	413.089	11.05	HMDB0001015	M-H	C6H11NO3S	-2.40703	63.3542
Fructose 1,6 bisphosphate	338.99	1.90278e-05	0.00123563	2.94443	Mutants (Oxr1d/d)	105892	17.17	HMDB0001047	M-2H, M-H	C6H14O12P2	-1.98833	99.0787
Fumaric acid	161.009	0.142028	0.250961	1.08646	Mutants (Oxr1d/d)	542.821	7.4	HMDB00134	M+FA-H	C4H4O4	-3.05702	96.4949
Galactaric acid	209.03	0.881698	0.612245	1.01386	Wilde Type (Oxr1+/+)	136692	6.66	HMDB00639	M-H	C6H10O8	-1.5914	99.0146
Gamma-delta-Dioxovaleric acid	175.024	0.0854276	0.206838	1.16649	Wilde Type (Oxr1+/+)	330.82	6.15	HMDB13233	M+FA-H	C5H6O4	-2.93186	96.4341
Glucaric acid (unconfirmed)	191.019	0.86704	0.606757	1.01485	Mutants (Oxr1d/d)	8391.96	9.57	HMDB00663	M-H2O-H	C6H10O8	-1.65489	96.9121
Gluconic acid	195.051	0.214742	0.291767	1.08947	Mutants (Oxr1d/d)	23027.1	9.95	HMDB00625	M-H	C6H12O7	-2.63018	97
Glucosamine 6-phosphate	258.038	0.0291369	0.11769	1.18411	Mutants (Oxr1d/d)	1381.06	6.26	HMDB0001254	M-H	C6H14NO8P	-0.685046	96.2725
Glucose 1-phosphate	259.022	9.09426e-06	0.000836532	1.67125	Mutants (Oxr1d/d)	44176.1	4.94	HMDB01586	M-H	C6H13O9P	-1.1462	98.5885
Glucose 6-phosphate	259.022	0.00131461	0.0198341	2.4487	Mutants (Oxr1d/d)	80735.7	22.64	HMDB0001401	M-H	C6H13O9P	-1.06362	98
Glucuronic acid	193.035	2.5486e-05	0.00141254	1.9567	Mutants (Oxr1d/d)	700.142	9.68	HMDB00127	M-H	C6H10O7	-2.44656	96.388
Glutaconic acid	129.019	0.58103	0.487739	1.01748	Wilde Type (Oxr1+/+)	2987.48	4.61	HMDB0000620	M-H	C5H6O4	-1.36806	97.1095
Glutamic acid	146.046	0.378699	0.379926	1.14028	Mutants (Oxr1d/d)	162920	19.16	HMDB00148	M-H	C5H9NO4	-1.76816	98.7598
Glutathione	306.077	0.00573567	0.0444223	1.09045	Wilde Type (Oxr1+/+)	1.51645e+06	2.49	HMDB00125	M-H	C10H17N3O6S	1.78527	94.8309
Glyceric acid	105.019	0.009669	0.0606128	1.15171	Mutants (Oxr1d/d)	264253	4.96	HMDB00139	M-H	C3H6O4	-2.37271	96
Glycerol	91.0398	0.246897	0.310866	1.12176	Mutants (Oxr1d/d)	2942.02	13.08	HMDB00131	M-H	C3H8O3	-2.7083	98.7827
Glycerol 3-phosphate	171.006	0.0542848	0.165653	1.16538	Wilde Type (Oxr1+/+)	268648	5.47	HMDB00126	M-H	C3H9O6P	-1.98905	97
Glycolic acid	75.0085	0.0210711	0.0970262	1.20627	Mutants (Oxr1d/d)	58996.8	9.07	HMDB00115	M-H	C2H4O3	-3.36966	98.8056
Glyoxylic acid	72.9929	0.0113511	0.065784	1.22151	Mutants (Oxr1d/d)	7781.04	5.35	HMDB00119	M-H	C2H2O3	-2.82376	98.9653
GMP	362.052	0.481473	0.438465	1.04591	Wilde Type (Oxr1+/+)	250072	2.98	HMDB0001397	M-2H, M-H	C10H14N5O8P	-1.59232	97.1838
Guanosine 5-diphosphate	442.02	0.596572	0.493909	1.04479	Mutants (Oxr1d/d)	1263.37	10.19	HMDB0001201	M-2H, M-H	C10H15N5O11P2	-1.24967	93.0106
Guanosine triphosphate	521.984	0.247606	0.311226	1.13279	Wilde Type (Oxr1+/+)	31026.7	12.32	HMDB0001273	M-2H, M-H	C10H16N5O14P3	-1.02759	97.9201
Hippuric acid	178.051	0.0285791	0.117027	1.768	Mutants (Oxr1d/d)	142.331	14.31	Hippuric acid	M-H	C9H9NO3	-1.87197	89.7564
Homogentisic Acid	149.024	0.115731	0.233917	1.18649	Mutants (Oxr1d/d)	110.755	10.5	HMDB0000130	M-H2O-H	C8H8O4	-1.97982	95.5687
Inosine 5-monophosphate	347.041	0.203121	0.28265	1.32012	Mutants (Oxr1d/d)	1.07953e+06	28.98	HMDB0000175	M-2H, M-H	C10H13N4O8P	-2.54893	97.809
Itaconic Acid (Methylene Succinic Acid)	175.024	0.220977	0.293763	1.25394	Mutants (Oxr1d/d)	187212	21.06	HMDB0002092	M-H, M+FA-H	C5H6O4	-1.2948	98.783
Lactic acid	135.03	0.000205585	0.00553896	1.30408	Mutants (Oxr1d/d)	5.51182e+06	2.71	HMDB00190	M-H, M+FA-H		-2.74184	98
Maleic acid	115.003	0.300175	0.342501	1.10114	Mutants (Oxr1d/d)	15259	11.27	HMDB00176	M-H	C4H4O4	-1.79137	99.1464
Malic acid	133.014	0.99643	0.646398	1.01003	Mutants (Oxr1d/d)	440260	8.14	HMDB00744	M-H2O-H, M-H, M+FA-H	C4H6O5	-1.44032	99.8157
Malonic acid	149.009	0.219505	0.293763	1.07331	Mutants (Oxr1d/d)	2700.67	4.21	HMDB00691	M-H, M+FA-H	C3H4O4	-1.74542	99.5412
Methyl beta-D-glucopyranoside	193.071	0.157091	0.256868	1.15216	Mutants (Oxr1d/d)	10623.3	13.42	HMDB29965	M-H	C7H14O6	-2.79684	97.8837
Methylglutaric acid	145.05	0.102044	0.223174	1.36064	Mutants (Oxr1d/d)	1148.55	21.49	HMDB00752	M-H	C6H10O4	-1.94086	96.6492
Methylisocitric acid	205.035	0.000355905	0.00804786	1.48139	Mutants (Oxr1d/d)	11446.4	3.18	HMDB06471	M-H2O-H, M-H	C7H10O7	-1.84509	98.1598
Mevalonic acid 5-phosphate	227.032	0.0558448	0.168572	1.33421	Wilde Type (Oxr1+/+)	198.374	19.51	HMDB0001343	M-H	C6H13O7P	-0.755513	94.7943
N-acetyl cysteine	162.023	0.0382599	0.134953	1.2615	Mutants (Oxr1d/d)	130.549	15.04	HMDB0001890	M-H	C5H9NO3S	-2.9475	88.9585
N-acetyl glycine	116.035	0.00302414	0.0306252	1.89442	Mutants (Oxr1d/d)	654.266	12.76	HMDB0000532	M-H	C4H7NO3	-1.95963	96.3054
N-Acetylaspartylglutamic acid	285.074	0.2934	0.33901	1.13342	Mutants (Oxr1d/d)	933.454	10.98	HMDB01067	M-H2O-H	C11H16N2O8	3.14296	86.356
N-Acetyl-D-Glucosamine 6-Phosphate	300.049	4.65067e-05	0.00210325	1.92136	Mutants (Oxr1d/d)	6090.63	9.63	HMDB01062	M-H	C8H16NO9P	1.43954	95.3392
N-Acetylglutamic acid	188.056	0.771238	0.56681	1.02727	Mutants (Oxr1d/d)	29573.2	9.56	HMDB01138	M-H2O-H, M-H	C7H11NO5	-0.949483	97.1358
N-Acetyl-L-alanine	130.051	7.54452e-06	0.000764286	1.63492	Mutants (Oxr1d/d)	1178.03	2.95	HMDB00766	M-H	C5H9NO3	-2.65601	96.6689
N-Acetyl-L-aspartic acid	174.04	7.07067e-06	0.000746128	1.49258	Wilde Type (Oxr1+/+)	8.86681e+06	4.34	HMDB00812	M-H2O-H, M-H	C6H9NO5	-1.60799	92.5736
N-Acetyl-L-methionine	190.054	0.000244587	0.00630482	1.95638	Mutants (Oxr1d/d)	1368.61	10.36	HMDB0011745	M-H	C7H13NO3S	-1.98177	93.8786
N-Acetyl-L-phenylalanine	206.082	0.005678	0.0441105	2.29644	Mutants (Oxr1d/d)	871.697	21.9	HMDB00512	M-H	C11H13NO3	-1.93729	96.3394
N-Acetylneuraminic acid (sialic acid)	308.099	4.27552e-08	3.60938e-05	1.92408	Mutants (Oxr1d/d)	188861	4.37	HMDB00230	M-H2O-H, M-H	C11H19NO9	0.5123	97.2684
NAD	645.096	0.00196619	0.0234884	2.39643	Mutants (Oxr1d/d)	4178.87	23.59	HMDB00902	M-H2O-H	C21H28N7O14P2	-4.16195	83.4214
NADPH	371.54	0.126521	0.241066	2.20974	Mutants (Oxr1d/d)	1868.9	35.68	HMDB00221	M-2H	C21H30N7O17P3	4.60309	94.3567
O-Phospho-L-Serine	184.001	0.000395798	0.00864132	4.19247	Mutants (Oxr1d/d)	707.526	21.89	HMDB0001721	M-H	C3H8NO6P	-2.07181	95.0366
Oxoadipic acid	159.029	0.0621305	0.175692	1.32057	Mutants (Oxr1d/d)	59.6712	12.44	HMDB00225	M-H	C6H8O5	-2.96344	92.5981
Pantothenic acid	218.103	2.89621e-06	0.000488993	1.60389	Mutants (Oxr1d/d)	50795	3.23	HMDB00210	M-H	C9H17NO5	-2.25999	96.716
Phosphoenolpyruvic acid	166.975	0.275468	0.328769	1.33201	Mutants (Oxr1d/d)	670.206	49.87	HMDB00263	M-H	C3H5O6P	-2.23052	98.2659
Phosphoribosyl pyrophosphate (PRPP)	388.947	0.0340752	0.12796	1.36012	Wilde Type (Oxr1+/+)	1775	11.73	HMDB00280	M-2H, M-H	C5H13O14P3	-1.94407	97.1946
Pyridoxal 5-phosphate	246.017	0.197007	0.27858	1.17762	Mutants (Oxr1d/d)	3814.56	14.34	HMDB0001491	M-H2O-H, M-H	C8H10NO6P	-1.2949	97.255
Pyroglutamic acid	128.035	0.000580921	0.0113172	1.38435	Mutants (Oxr1d/d)	34574.6	5.02	HMDB00267	M-H	C5H7NO3	-2.04677	93.8513
Pyruvic acid	87.0085	0.000146413	0.00436238	1.67067	Mutants (Oxr1d/d)	17169.5	7.52	HMDB00243	M-H	C3H4O3	-2.86036	99.4159
Quinic acid	191.056	0.457394	0.426192	1.17298	Mutants (Oxr1d/d)	389.668	34.11	HMDB03072	M-H	C7H12O6	-2.25679	95.4831
Ribose 5-phosphate	275.017	0.00110468	0.0180973	2.6326	Mutants (Oxr1d/d)	38986.2	27.55	HMDB01548	M-H, M+FA-H	C5H11O8P	-1.19257	99.6824
Ribulose 5-phosphate	229.011	0.627256	0.507061	1.07012	Mutants (Oxr1d/d)	60184.4	20.88	HMDB00618	M-H2O-H, M-H	C5H11O8P	-1.27293	97.9714
Sedoheptulose 1,7-bisphosphate	369.001	0.00542735	0.0425549	1.246	Wilde Type (Oxr1+/+)	1163.71	8.78	HMDB60274	M-2H, M-H	C7H16O13P2	-2.18927	93.4857
Sedoheptulose 1-phosphate	289.033	1.1848e-05	0.000937689	1.44654	Wilde Type (Oxr1+/+)	1448.25	5.15	HMDB60509	M-H	C7H15O10P	1.08211	93.2915
Sedoheptulose 7-phosphate	289.033	0.00427052	0.0370393	1.53035	Mutants (Oxr1d/d)	34460.5	15.36	HMDB01068	M-H	C7H15O10P	1.24427	96
Sorbitol	163.061	0.272749	0.327374	1.34514	Mutants (Oxr1d/d)	78983.7	24.89	HMDB00247	M-H2O-H	C6H14O6	-1.90385	98.8545
Sorbitol-6-phosphate	243.027	0.189191	0.275679	1.41334	Mutants (Oxr1d/d)	4179.5	28.43	HMDB05831	M-H2O-H	C6H15O9P	-1.37188	96.2167
Succinic Acid	117.019	0.92091	0.627789	1.01706	Mutants (Oxr1d/d)	129874	15.86	HMDB0000254	M-H2O-H, M-H, M+FA-H	C4H6O4	-1.66122	99.5773
Succinic acid semialdehyde	101.024	0.000269097	0.006553	1.26174	Mutants (Oxr1d/d)	2257.52	5.49	HMDB01259	M-H	C4H6O3	-2.40947	97.1523
Succinyl-L-homoserine	218.067	0.232745	0.300968	1.30948	Mutants (Oxr1d/d)	730.215	16.52	Succinyl-L-homoserine	M-H	C8H13NO6	-2.22408	93.5844
Taurine	124.007	0.00217086	0.0247653	1.37474	Mutants (Oxr1d/d)	1.00227e+06	10.15	HMDB00251	M-H	C2H7NO3S	-2.41217	93.1092
Thymidine 5'-phosphate (TMP)	321.05	0.0302673	0.119586	2.68577	Mutants (Oxr1d/d)	1595.21	33.8	HMDB01227	M-H	C10H15N2O8P	1.9492	96.037
UDP	402.997	0.0912918	0.212895	1.35333	Mutants (Oxr1d/d)	15430.9	21.47	HMDB0000295	M-2H, M-H	C9H14N2O12P2	-2.34425	97.944
UDP-glucoronate	579.026	0.636067	0.510261	1.04132	Mutants (Oxr1d/d)	1189.99	11.22	HMDB00935	M-2H, M-H	C15H22N2O18P2	1.35834	90.4052
UDP-glucose	282.02	0.0760793	0.196409	1.0829	Mutants (Oxr1d/d)	97638.8	5.86	HMDB00286	M-2H, M-H	C15H24N2O17P2	0.397372	97.7176
UDP-N-acetyl-D-mannosamine	302.534	0.00372075	0.034517	1.22019	Mutants (Oxr1d/d)	779890	5.08	HMDB13112	M-2H, M-H	C17H27N3O17P2	1.42926	98.6037
Uracil	111.02	0.300593	0.342763	1.09084	Mutants (Oxr1d/d)	1795.63	11.77	HMDB00300	M-H	C4H4N2O2	-1.64098	96.8587
Uric acid	167.021	3.99312e-06	0.000532259	4.00904	Mutants (Oxr1d/d)	4833.09	15.96	HMDB0000289	M-H	C5H4N4O3	-2.01884	93.3581
Uridine	243.062	0.451059	0.422622	1.04264	Wilde Type (Oxr1+/+)	30288.1	5.95	HMDB0000296	M-H	C9H12N2O6	-1.28627	98.5424
Uridine 5-monophosphate	323.029	0.00194443	0.0234884	1.36172	Mutants (Oxr1d/d)	776478	10.3	HMDB0000288	M-H	C9H13N2O9P	1.9443	98.379
Uridine 5-triphosphate	482.963	0.0352424	0.130871	1.36253	Mutants (Oxr1d/d)	5442.67	14.53	HMDB0000285	M-2H, M-H	C9H15N2O15P3	-0.788351	97.9093
Xanthosine-5-phosphate	363.036	0.111733	0.230248	1.35102	Mutants (Oxr1d/d)	5337.48	22.58	HMDB01554	M-H	C10H13N4O9P	3.39269	95.6401
Xylulose 5-phosphate	211.001	0.159143	0.258196	1.07004	Wilde Type (Oxr1+/+)	1542.97	6.72	HMDB00868	M-H2O-H, M+FA-H	C5H11O8P	-0.183137	93.9802
