# Supplementary material for: Oxidation Resistance 1 Modulates Glycolytic Pathways in the Cerebellum via an Interaction with Glucose-6-Phosphate Isomerase
Source: Mol Neurobiol. 2018 Jun 15;56(3):1558–77. doi: 10.1007/s12035-018-1174-x (PMC6368252; doi:10.1007/s12035-018-1174-x)
Supplement: Supplementary file 2 — Sequences of primers used for qRT-PCR. (XLSX 13 kb) [file 12035_2018_1174_MOESM2_ESM.xlsx]

## Sheet: Sheet1
Supplementary table 2
mGAPDH- F	AGAACATCATCCCTGCATCC
mGAPDH-R	CACATTGGGGGTAGGAACAC
mGPI-F	GAACTCTGCCAACCTCAAGC
mGPI-R	ACCAGCATCTGCATCACCTC
mAMFR/gp78-F	GCATGTTAGTTCAGCGCAAG
mAMFR/gp78-R	CCTCTGAAGTCTCCGCTCAG
mOxr1-FL-F	CAGTCGTGACTGGACAGGT
mOxr1-FL-R	ATGGGCTACATCTGGAGTC
mOxr1-C-F	CCATAAATACACTCTGGTA
mOxr1-C-R	TTTGGTCGGAAAGATTCAGG
